# Supplementary material for: Potential for community based surveillance of febrile diseases: Feasibility of self-administered rapid diagnostic tests in Iquitos, Peru and Phnom Penh, Cambodia
Source: PLoS Negl Trop Dis. 2021 Apr 26;15(4):e0009307. doi: 10.1371/journal.pntd.0009307 (PMC8101991; doi:10.1371/journal.pntd.0009307)
Supplement: S1 Raw data — (XLSX) [file pntd.0009307.s004.xlsx]

## Sheet: Data Table 1 and 2
SEX	AGE	OLD	N_EDU	YRS_STUDY	OCCUPATION	TESTED_ON	SITE	agegrp	N_EDU2	N_EDU3	TYPE	RDT	recognize_materials	locate_punc_site	cleans_site	lancet_use	capillary_use	blood_collection	locates_well	transfers_blood	adds_buffer	waits_result	reads_result	marks_result	blood_to_tube	add_blue_drops	mix_draw	CS	Csavg12	CSAVG15	cs4	n_edu5
F	46	1	PRIMARY	3	COMMERCE	SAME	Cambodia	3_40-49	PRIMARY	1	HOUSEHOLD	TWO	1	1	1	1	1	1	1	1	1	2	1	1	.	.	.	13	1.0833	1.0833	0	0
M	55	1	PRIMARY	3	OTHER	CH_FAMILY	Cambodia	4_50-59	PRIMARY	1	VHSG	TWO	1	1	1	1	1	1	1	1	1	3	1	3	.	.	.	16	1.3333	1.3333	0	0
M	64	1	SECONDARY	9	OFFICEWORK	SAME	Cambodia	5_gt60	SECONDARY	2	HOUSEHOLD	TWO	2	2	2	1	1	1	1	1	3	1	1	1	.	.	.	17	1.4167	1.4167	0	0
F	50	1	NONE	0	UNEMPLOYED	SAME	Cambodia	4_50-59	PRIMARY	1	HOUSEHOLD	TWO	1	1	1	1	2	2	3	3	1	1	1	1	.	.	.	18	1.5	1.5	0	0
F	34	1	SECONDARY	9	QUALIFIED	AD_FAMILY	Cambodia	2_30-39	SECONDARY	2	VHSG	FIVE	1	1	2	1	1	1	1	1	2	2	3	2	.	.	.	18	1.5	1.5	0	0
F	52	1	PRIMARY	3	HOUSEWIFE	AD_FAMILY	Cambodia	4_50-59	PRIMARY	1	VHSG	FIVE	2	3	2	1	1	2	3	2	1	1	1	1	.	.	.	20	1.6667	1.6667	0	0
M	33	0	PRIMARY	3	DRIVER	SAME	Cambodia	2_30-39	PRIMARY	1	HOUSEHOLD	FIVE	2	1	3	1	2	2	1	1	1	2	2	2	.	.	.	20	1.6667	1.6667	0	0
F	42	1	SECONDARY	9	COMMERCE	FRIEND	Cambodia	3_40-49	SECONDARY	2	VHSG	FIVE	2	2	2	1	2	1	1	1	1	1	3	3	.	.	.	20	1.6667	1.6667	0	0
M	57	1	PRIMARY	3	AGRICULTURE	AD_FAMILY	Cambodia	4_50-59	PRIMARY	1	VHSG	TWO	2	3	3	1	1	1	1	1	1	3	3	1	.	.	.	21	1.75	1.75	0	0
F	48	1	PRIMARY	3	COMMERCE	AD_FAMILY	Cambodia	3_40-49	PRIMARY	1	VHSG	TWO	2	2	1	2	2	1	2	1	2	2	2	2	.	.	.	21	1.75	1.75	0	0
F	55	1	PRIMARY	3	HOUSEWIFE	AD_FAMILY	Cambodia	4_50-59	PRIMARY	1	VHSG	FIVE	2	2	1	2	2	2	1	2	2	3	1	1	.	.	.	21	1.75	1.75	0	0
F	45	1	SECONDARY	9	HOUSEWIFE	SAME	Cambodia	3_40-49	SECONDARY	2	HOUSEHOLD	FIVE	2	2	2	1	1	3	1	1	3	3	1	1	.	.	.	21	1.75	1.75	0	0
M	58	1	SECONDARY	9	OFFICEWORK	SAME	Cambodia	4_50-59	SECONDARY	2	HOUSEHOLD	FIVE	3	3	2	1	2	2	2	2	1	1	1	1	.	.	.	21	1.75	1.75	0	0
F	52	1	PRIMARY	3	AGRICULTURE	AD_FAMILY	Cambodia	4_50-59	PRIMARY	1	VHSG	TWO	2	2	2	2	1	1	2	2	2	2	2	2	.	.	.	22	1.8333	1.8333	0	0
M	66	1	PRIMARY	3	AGRICULTURE	AD_FAMILY	Cambodia	5_gt60	PRIMARY	1	VHSG	TWO	2	2	2	2	1	1	2	2	2	2	2	2	.	.	.	22	1.8333	1.8333	0	0
M	57	1	PRIMARY	3	OTHER	AD_FAMILY	Cambodia	4_50-59	PRIMARY	1	VHSG	FIVE	1	2	2	2	1	2	2	2	2	2	2	2	.	.	.	22	1.8333	1.8333	0	0
F	57	1	PRIMARY	3	UNQUALIFIED	AD_FAMILY	Cambodia	4_50-59	PRIMARY	1	VHSG	FIVE	1	2	2	2	1	2	2	2	2	2	2	2	.	.	.	22	1.8333	1.8333	0	0
F	35	1	PRIMARY	3	COMMERCE	AD_FAMILY	Cambodia	2_30-39	PRIMARY	1	VHSG	FIVE	2	2	2	2	2	1	2	2	2	2	2	2	.	.	.	23	1.9167	1.9167	0	0
F	53	1	PRIMARY	3	COMMERCE	AD_FAMILY	Cambodia	4_50-59	PRIMARY	1	VHSG	FIVE	1	2	2	2	2	3	2	2	2	2	1	2	.	.	.	23	1.9167	1.9167	0	0
M	40	1	PRIMARY	3	UNQUALIFIED	AD_FAMILY	Cambodia	3_40-49	PRIMARY	1	VHSG	TWO	2	2	2	2	1	2	2	2	2	2	2	2	.	.	.	23	1.9167	1.9167	0	0
F	52	1	PRIMARY	3	COMMERCE	SAME	Cambodia	4_50-59	PRIMARY	1	HOUSEHOLD	FIVE	2	2	3	2	2	2	2	2	1	1	3	1	.	.	.	23	1.9167	1.9167	0	0
F	44	1	PRIMARY	6	HOUSEWIFE	SAME	Cambodia	3_40-49	PRIMARY	1	HOUSEHOLD	FIVE	2	1	2	1	1	2	2	2	1	3	3	3	.	.	.	23	1.9167	1.9167	0	0
F	50	1	NONE	0	UNQUALIFIED	SAME	Cambodia	4_50-59	PRIMARY	1	HOUSEHOLD	TWO	2	1	1	1	1	2	3	3	2	3	2	2	.	.	.	23	1.9167	1.9167	0	0
F	18	0	SECONDARY	9	STUDENT	FRIEND	Cambodia	1_18-29	SECONDARY	2	VHSG	FIVE	2	2	2	1	1	1	2	2	2	3	2	3	.	.	.	23	1.9167	1.9167	0	0
M	35	1	SECONDARY	12	COMMERCE	SAME	Cambodia	2_30-39	SECONDARY	2	HOUSEHOLD	FIVE	2	2	2	1	1	2	2	2	2	3	3	1	.	.	.	23	1.9167	1.9167	0	0
F	53	1	PRIMARY	3	HOUSEWIFE	AD_FAMILY	Cambodia	4_50-59	PRIMARY	1	VHSG	FIVE	3	2	1	2	1	2	2	2	3	2	2	2	.	.	.	24	2	2	0	0
F	49	1	SECONDARY	9	OTHER	AD_FAMILY	Cambodia	3_40-49	SECONDARY	2	VHSG	FIVE	2	3	3	1	2	2	1	1	2	3	2	2	.	.	.	24	2	2	0	0
M	28	0	SECONDARY	9	POLICE_MILI	SAME	Cambodia	1_18-29	SECONDARY	2	HOUSEHOLD	FIVE	3	1	3	1	1	2	3	3	2	2	2	2	.	.	.	25	2.0833	2.0833	0	0
M	68	1	PRIMARY	3	QUALIFIED	FRIEND	Cambodia	5_gt60	PRIMARY	1	VHSG	FIVE	2	3	3	3	3	2	1	1	1	3	3	1	.	.	.	26	2.1667	2.1667	0	0
F	42	1	NONE	0	HOUSEWIFE	SAME	Cambodia	3_40-49	PRIMARY	1	HOUSEHOLD	FIVE	1	3	3	2	1	3	3	3	2	3	1	1	.	.	.	26	2.1667	2.1667	0	0
M	34	1	PRIMARY	3	POLICE_MILI	SAME	Cambodia	2_30-39	PRIMARY	1	HOUSEHOLD	FIVE	2	3	2	2	2	2	1	1	3	3	2	3	.	.	.	26	2.1667	2.1667	0	0
F	18	0	PRIMARY	3	UNQUALIFIED	SAME	Cambodia	1_18-29	PRIMARY	1	HOUSEHOLD	TWO	2	3	3	2	2	3	3	2	2	1	1	2	.	.	.	26	2.1667	2.1667	0	0
F	42	1	SECONDARY	9	COMMERCE	SAME	Cambodia	3_40-49	SECONDARY	2	HOUSEHOLD	TWO	2	3	3	1	2	3	2	2	3	3	1	1	.	.	.	26	2.1667	2.1667	0	0
F	18	0	PRIMARY	6	COMMERCE	SAME	Cambodia	1_18-29	PRIMARY	1	HOUSEHOLD	TWO	2	1	2	1	3	3	3	3	2	3	1	3	.	.	.	27	2.25	2.25	0	0
F	43	1	SECONDARY	9	UNQUALIFIED	FRIEND	Cambodia	3_40-49	SECONDARY	2	VHSG	FIVE	2	3	3	1	2	2	2	2	3	1	3	3	.	.	.	27	2.25	2.25	0	0
F	50	1	SECONDARY	9	QUALIFIED	SAME	Cambodia	4_50-59	SECONDARY	2	HOUSEHOLD	FIVE	3	2	2	2	1	1	3	3	3	3	3	1	.	.	.	27	2.25	2.25	0	0
F	52	1	PRIMARY	6	HOUSEWIFE	AD_FAMILY	Cambodia	4_50-59	PRIMARY	1	VHSG	FIVE	2	2	3	2	2	2	3	3	1	3	3	2	.	.	.	28	2.3333	2.3333	0	0
F	52	1	PRIMARY	3	QUALIFIED	AD_FAMILY	Cambodia	4_50-59	PRIMARY	1	VHSG	FIVE	2	3	3	3	3	2	2	2	3	3	1	1	.	.	.	28	2.3333	2.3333	0	0
F	53	1	PRIMARY	3	HOUSEWIFE	FRIEND	Cambodia	4_50-59	PRIMARY	1	VHSG	TWO	2	3	3	2	1	1	3	3	3	3	3	1	.	.	.	28	2.3333	2.3333	0	0
F	43	1	PRIMARY	6	COMMERCE	SAME	Cambodia	3_40-49	PRIMARY	1	HOUSEHOLD	TWO	2	2	3	2	1	1	3	3	3	2	3	3	.	.	.	28	2.3333	2.3333	0	0
M	53	1	PRIMARY	3	QUALIFIED	SAME	Cambodia	4_50-59	PRIMARY	1	HOUSEHOLD	TWO	1	2	2	1	3	2	3	3	3	2	3	3	.	.	.	28	2.3333	2.3333	0	0
F	64	1	PRIMARY	6	UNEMPLOYED	SAME	Cambodia	5_gt60	PRIMARY	1	HOUSEHOLD	TWO	2	3	3	3	1	2	3	3	1	3	2	2	.	.	.	28	2.3333	2.3333	0	0
F	43	1	PRIMARY	3	HOUSEWIFE	AD_FAMILY	Cambodia	3_40-49	PRIMARY	1	VHSG	FIVE	2	2	2	2	3	2	3	2	2	3	3	3	.	.	.	29	2.4167	2.4167	0	0
F	58	1	PRIMARY	6	HOUSEWIFE	AD_FAMILY	Cambodia	4_50-59	PRIMARY	1	VHSG	FIVE	2	3	3	3	1	2	1	2	3	3	3	3	.	.	.	29	2.4167	2.4167	0	0
F	54	1	PRIMARY	6	QUALIFIED	AD_FAMILY	Cambodia	4_50-59	PRIMARY	1	VHSG	FIVE	2	3	3	3	1	1	2	2	3	3	3	3	.	.	.	29	2.4167	2.4167	0	0
F	52	1	SECONDARY	9	PROFSALUD_E	AD_FAMILY	Cambodia	4_50-59	SECONDARY	2	VHSG	TWO	2	3	3	2	2	2	2	3	1	3	3	3	.	.	.	29	2.4167	2.4167	0	0
F	29	0	SECONDARY	9	COMMERCE	SAME	Cambodia	1_18-29	SECONDARY	2	HOUSEHOLD	TWO	3	3	3	2	3	3	3	3	3	1	1	1	.	.	.	29	2.4167	2.4167	0	0
M	23	0	UNIVERSIT	18	STUDENT	AD_FAMILY	Cambodia	1_18-29	POSTGRAD	3	VHSG	FIVE	3	2	2	2	2	1	3	3	3	3	3	3	.	.	.	30	2.5	2.5	0	1
M	22	0	UNIVERSIT	18	STUDENT	SAME	Cambodia	1_18-29	POSTGRAD	3	HOUSEHOLD	FIVE	2	2	3	2	2	2	3	3	3	2	3	3	.	.	.	30	2.5	2.5	0	1
M	63	1	PRIMARY	3	OFFICEWORK	AD_FAMILY	Cambodia	5_gt60	PRIMARY	1	VHSG	TWO	2	3	3	3	2	2	2	3	2	3	2	3	.	.	.	30	2.5	2.5	0	0
F	42	1	PRIMARY	3	HOUSEWIFE	OTHER	Cambodia	3_40-49	PRIMARY	1	VHSG	FIVE	3	3	3	2	2	2	2	2	2	3	3	3	.	.	.	30	2.5	2.5	0	0
M	52	1	PRIMARY	3	DRIVER	SAME	Cambodia	4_50-59	PRIMARY	1	HOUSEHOLD	FIVE	2	2	3	2	2	3	1	3	3	3	3	3	.	.	.	30	2.5	2.5	0	0
M	61	1	PRIMARY	3	QUALIFIED	SAME	Cambodia	5_gt60	PRIMARY	1	HOUSEHOLD	FIVE	2	3	3	3	1	3	1	2	3	3	3	3	.	.	.	30	2.5	2.5	0	0
F	38	1	SECONDARY	12	HOUSEWIFE	AD_FAMILY	Cambodia	2_30-39	SECONDARY	2	VHSG	FIVE	2	3	2	2	2	2	3	2	3	3	3	3	.	.	.	30	2.5	2.5	0	0
M	18	0	SECONDARY	9	STUDENT	AD_FAMILY	Cambodia	1_18-29	SECONDARY	2	VHSG	FIVE	2	3	3	3	1	1	3	3	2	3	3	3	.	.	.	30	2.5	2.5	0	0
M	65	1	SECONDARY	9	COMMERCE	SAME	Cambodia	5_gt60	SECONDARY	2	HOUSEHOLD	FIVE	2	3	3	1	3	3	3	3	1	3	3	2	.	.	.	30	2.5	2.5	0	0
F	48	1	PRIMARY	6	COMMERCE	AD_FAMILY	Cambodia	3_40-49	PRIMARY	1	VHSG	FIVE	2	1	3	3	2	2	3	3	3	3	3	3	.	.	.	31	2.5833	2.5833	0	0
M	25	0	UNIVERSIT	18	QUALIFIED	SAME	Cambodia	1_18-29	POSTGRAD	3	HOUSEHOLD	TWO	2	3	3	1	3	3	3	3	3	2	3	3	.	.	.	32	2.6667	2.6667	0	1
F	53	1	PRIMARY	6	COMMERCE	AD_FAMILY	Cambodia	4_50-59	PRIMARY	1	VHSG	FIVE	2	3	3	3	1	3	3	3	3	3	3	2	.	.	.	32	2.6667	2.6667	0	0
F	39	1	PRIMARY	6	UNQUALIFIED	FRIEND	Cambodia	2_30-39	PRIMARY	1	VHSG	TWO	3	3	3	3	2	2	3	3	1	3	3	3	.	.	.	32	2.6667	2.6667	0	0
F	26	0	SECONDARY	9	COMMERCE	AD_FAMILY	Cambodia	1_18-29	SECONDARY	2	VHSG	FIVE	2	3	3	2	2	2	3	3	3	3	3	3	.	.	.	32	2.6667	2.6667	0	0
F	19	0	SECONDARY	12	HOUSEWIFE	SAME	Cambodia	1_18-29	SECONDARY	2	HOUSEHOLD	FIVE	3	3	3	2	1	3	3	2	3	3	3	3	.	.	.	32	2.6667	2.6667	0	0
F	33	0	SECONDARY	12	OFFICEWORK	SAME	Cambodia	2_30-39	SECONDARY	2	HOUSEHOLD	FIVE	3	1	3	3	1	3	3	3	3	3	3	3	.	.	.	32	2.6667	2.6667	0	0
M	60	1	SECONDARY	9	OTHER	SAME	Cambodia	5_gt60	SECONDARY	2	HOUSEHOLD	FIVE	2	3	3	1	3	3	3	3	2	3	3	3	.	.	.	32	2.6667	2.6667	0	0
F	19	0	SECONDARY	9	STUDENT	SAME	Cambodia	1_18-29	SECONDARY	2	HOUSEHOLD	TWO	2	3	3	2	2	3	3	3	3	2	3	3	.	.	.	32	2.6667	2.6667	0	0
M	66	1	UNIVERSIT	18	RETIRED	SAME	Cambodia	5_gt60	POSTGRAD	3	HOUSEHOLD	TWO	2	3	3	1	3	3	3	3	3	3	3	3	.	.	.	33	2.75	2.75	0	1
M	25	0	UNIVERSIT	18	STUDENT	SAME	Cambodia	1_18-29	POSTGRAD	3	HOUSEHOLD	TWO	2	3	3	3	2	3	3	3	2	3	3	3	.	.	.	33	2.75	2.75	0	1
M	71	1	PRIMARY	6	AGRICULTURE	AD_FAMILY	Cambodia	5_gt60	PRIMARY	1	VHSG	TWO	2	3	3	2	2	3	3	3	3	3	3	3	.	.	.	33	2.75	2.75	0	0
F	27	0	SECONDARY	9	COMMERCE	AD_FAMILY	Cambodia	1_18-29	SECONDARY	2	VHSG	FIVE	3	3	3	3	3	2	3	1	3	3	3	3	.	.	.	33	2.75	2.75	0	0
F	49	1	SECONDARY	12	COMMERCE	AD_FAMILY	Cambodia	3_40-49	SECONDARY	2	VHSG	FIVE	2	3	3	3	2	3	3	3	3	3	3	2	.	.	.	33	2.75	2.75	0	0
F	40	1	SECONDARY	9	HOUSEWIFE	AD_FAMILY	Cambodia	3_40-49	SECONDARY	2	VHSG	TWO	2	3	3	3	2	3	3	3	2	3	3	3	.	.	.	33	2.75	2.75	0	0
M	52	1	SECONDARY	9	POLICE_MILI	FRIEND	Cambodia	4_50-59	SECONDARY	2	VHSG	TWO	3	3	3	3	3	2	3	3	2	3	3	2	.	.	.	33	2.75	2.75	0	0
F	29	0	SECONDARY	9	COMMERCE	SAME	Cambodia	1_18-29	SECONDARY	2	HOUSEHOLD	FIVE	3	3	3	3	1	3	3	3	3	2	3	3	.	.	.	33	2.75	2.75	0	0
M	47	1	SECONDARY	9	DRIVER	SAME	Cambodia	3_40-49	SECONDARY	2	HOUSEHOLD	FIVE	2	3	3	3	3	3	3	3	2	3	3	2	.	.	.	33	2.75	2.75	0	0
F	28	0	SECONDARY	9	HOUSEWIFE	SAME	Cambodia	1_18-29	SECONDARY	2	HOUSEHOLD	TWO	2	3	3	3	3	3	3	3	3	3	3	1	.	.	.	33	2.75	2.75	0	0
M	20	0	SECONDARY	9	UNQUALIFIED	SAME	Cambodia	1_18-29	SECONDARY	2	HOUSEHOLD	TWO	2	3	3	3	3	3	2	3	2	3	3	3	.	.	.	33	2.75	2.75	0	0
M	25	0	UNIVERSIT	18	QUALIFIED	SAME	Cambodia	1_18-29	POSTGRAD	3	HOUSEHOLD	TWO	2	3	3	3	3	3	3	3	3	2	3	3	.	.	.	34	2.8333	2.8333	0	1
F	64	1	PRIMARY	3	OFFICEWORK	FRIEND	Cambodia	5_gt60	PRIMARY	1	VHSG	TWO	3	3	3	3	2	2	3	3	3	3	3	3	.	.	.	34	2.8333	2.8333	0	0
M	23	0	PRIMARY	6	DRIVER	SAME	Cambodia	1_18-29	PRIMARY	1	HOUSEHOLD	FIVE	2	3	3	3	3	2	3	3	3	3	3	3	.	.	.	34	2.8333	2.8333	0	0
F	53	1	SECONDARY	9	HOUSEWIFE	AD_FAMILY	Cambodia	4_50-59	SECONDARY	2	VHSG	TWO	2	3	2	3	3	3	3	3	3	3	3	3	.	.	.	34	2.8333	2.8333	0	0
M	54	1	SECONDARY	9	OTHER	FRIEND	Cambodia	4_50-59	SECONDARY	2	VHSG	TWO	2	3	3	3	3	2	3	3	3	3	3	3	.	.	.	34	2.8333	2.8333	0	0
F	38	1	SECONDARY	12	OFFICEWORK	SAME	Cambodia	2_30-39	SECONDARY	2	HOUSEHOLD	FIVE	2	3	3	3	2	3	3	3	3	3	3	3	.	.	.	34	2.8333	2.8333	0	0
M	62	1	SECONDARY	9	OFFICEWORK	SAME	Cambodia	5_gt60	SECONDARY	2	HOUSEHOLD	TWO	2	3	3	2	3	3	3	3	3	3	3	3	.	.	.	34	2.8333	2.8333	0	0
M	18	0	SECONDARY	12	STUDENT	SAME	Cambodia	1_18-29	SECONDARY	2	HOUSEHOLD	FIVE	2	3	3	3	2	3	3	3	3	3	3	3	.	.	.	34	2.8333	2.8333	0	0
F	25	0	SECONDARY	9	UNQUALIFIED	SAME	Cambodia	1_18-29	SECONDARY	2	HOUSEHOLD	FIVE	2	3	3	3	3	3	3	2	3	3	3	3	.	.	.	34	2.8333	2.8333	0	0
M	19	0	UNIVERSIT	18	STUDENT	FRIEND	Cambodia	1_18-29	POSTGRAD	3	VHSG	FIVE	2	3	3	3	3	3	3	3	3	3	3	3	.	.	.	35	2.9167	2.9167	1	1
F	25	0	UNIVERSIT	18	OFFICEWORK	SAME	Cambodia	1_18-29	POSTGRAD	3	HOUSEHOLD	TWO	3	3	3	2	3	3	3	3	3	3	3	3	.	.	.	35	2.9167	2.9167	1	1
F	30	0	UNIVERSIT	18	PROFSALUD_E	SAME	Cambodia	2_30-39	POSTGRAD	3	HOUSEHOLD	TWO	3	3	3	3	3	3	3	3	2	3	3	3	.	.	.	35	2.9167	2.9167	1	1
M	20	0	UNIVERSIT	18	STUDENT	SAME	Cambodia	1_18-29	POSTGRAD	3	HOUSEHOLD	FIVE	3	3	3	2	3	3	3	3	3	3	3	3	.	.	.	35	2.9167	2.9167	1	1
M	65	1	PRIMARY	6	OFFICEWORK	SAME	Cambodia	5_gt60	PRIMARY	1	HOUSEHOLD	TWO	3	3	3	2	3	3	3	3	3	3	3	3	.	.	.	35	2.9167	2.9167	1	0
M	34	1	SECONDARY	9	OFFICEWORK	SAME	Cambodia	2_30-39	SECONDARY	2	HOUSEHOLD	TWO	3	3	3	3	3	3	3	3	3	3	3	2	.	.	.	35	2.9167	2.9167	1	0
M	56	1	SECONDARY	9	OFFICEWORK	SAME	Cambodia	4_50-59	SECONDARY	2	HOUSEHOLD	TWO	3	3	2	3	3	3	3	3	3	3	3	3	.	.	.	35	2.9167	2.9167	1	0
F	43	1	SECONDARY	9	OTHER	AD_FAMILY	Cambodia	3_40-49	SECONDARY	2	VHSG	TWO	3	3	3	3	3	3	3	3	3	3	3	3	.	.	.	36	3	3	1	0
M	61	1	SECONDARY	12	OFFICEWORK	SAME	Cambodia	5_gt60	SECONDARY	2	HOUSEHOLD	TWO	3	3	3	3	3	3	3	3	3	3	3	3	.	.	.	36	3	3	1	0
M	40	1	SECONDARY	12	QUALIFIED	SAME	Cambodia	3_40-49	SECONDARY	2	HOUSEHOLD	FIVE	3	3	3	3	3	3	3	3	3	3	3	3	.	.	.	36	3	3	1	0
M	64	1	SECONDARY	5	UNQUALIFIED	SAME	Iquitos	5_gt60	SECONDARY	2	HOUSEHOLD	FIVE	2	2	2	2	2	2	2	2	2	2	2	2	2	2	2	24	2	2	0	0
F	58	1	UNIVERSIT	5	RETIRED	AD_FAMILY	Iquitos	4_50-59	POSTGRAD	3	HOUSEHOLD	TWO	2	2	2	2	2	2	2	2	2	3	2	2	.	.	.	25	2.0833	2.0833	0	1
F	38	1	SECONDARY	5	HOUSEWIFE	SAME	Iquitos	2_30-39	SECONDARY	2	HOUSEHOLD	FIVE	2	2	2	2	2	2	3	2	2	2	2	2	2	2	2	25	2.0833	2.0667	0	0
M	55	1	SECONDARY	5	RETIRED	SAME	Iquitos	4_50-59	SECONDARY	2	HOUSEHOLD	TWO	2	2	2	2	2	2	2	2	2	3	2	2	.	.	.	25	2.0833	2.0833	0	0
F	54	1	TECHNICAL	3	HOUSEWIFE	SAME	Iquitos	4_50-59	POSTGRAD	3	HOUSEHOLD	FIVE	2	2	2	2	2	2	2	2	2	3	3	2	2	2	2	26	2.1667	2.1333	0	1
M	30	0	TECHNICAL	3	OFFICEWORK	SAME	Iquitos	2_30-39	POSTGRAD	3	HOUSEHOLD	FIVE	2	2	2	2	2	2	2	2	2	2	3	3	2	2	2	26	2.1667	2.1333	0	1
F	20	0	UNIVERSIT	4	STUDENT	SAME	Iquitos	1_18-29	POSTGRAD	3	HOUSEHOLD	FIVE	2	3	2	2	2	2	2	2	2	2	3	2	2	3	2	26	2.1667	2.2	0	1
M	41	1	SECONDARY	3	AGRICULTURE	SAME	Iquitos	3_40-49	SECONDARY	2	HOUSEHOLD	FIVE	2	2	2	2	2	2	2	2	3	3	2	2	2	2	2	26	2.1667	2.1333	0	0
F	31	0	SECONDARY	3	HOUSEWIFE	SAME	Iquitos	2_30-39	SECONDARY	2	HOUSEHOLD	FIVE	2	2	2	2	2	2	2	2	2	2	3	3	2	2	2	26	2.1667	2.1333	0	0
M	57	1	SECONDARY	5	RETIRED	SAME	Iquitos	4_50-59	SECONDARY	2	HOUSEHOLD	FIVE	2	2	3	2	2	2	2	2	2	2	3	2	2	2	2	26	2.1667	2.1333	0	0
F	54	1	SECONDARY	3	HOUSEWIFE	AD_FAMILY	Iquitos	4_50-59	SECONDARY	2	HOUSEHOLD	FIVE	2	3	2	2	1	1	2	3	3	3	3	2	2	2	2	27	2.25	2.2	0	0
F	43	1	SECONDARY	4	HOUSEWIFE	CH_FAMILY	Iquitos	3_40-49	SECONDARY	2	HOUSEHOLD	FIVE	3	2	2	2	2	2	2	2	2	2	3	3	3	2	2	27	2.25	2.2667	0	0
F	35	1	SECONDARY	5	HOUSEWIFE	SAME	Iquitos	2_30-39	SECONDARY	2	HOUSEHOLD	TWO	2	2	2	2	2	3	2	2	3	2	2	3	.	.	.	27	2.25	2.25	0	0
M	54	1	UNIVERSIT	5	PROFSALUD_E	SAME	Iquitos	4_50-59	POSTGRAD	3	HOUSEHOLD	FIVE	2	3	2	2	2	2	3	2	2	3	3	2	2	3	2	28	2.3333	2.3333	0	1
M	59	1	SECONDARY	5	CON_MACH_CA	SAME	Iquitos	4_50-59	SECONDARY	2	HOUSEHOLD	TWO	2	2	2	2	2	2	2	3	3	3	2	3	.	.	.	28	2.3333	2.3333	0	0
F	43	1	SECONDARY	5	HOUSEWIFE	SAME	Iquitos	3_40-49	SECONDARY	2	HOUSEHOLD	TWO	2	2	2	2	2	2	2	2	3	3	3	3	.	.	.	28	2.3333	2.3333	0	0
F	28	0	TECHNICAL	3	COMMERCE	SAME	Iquitos	1_18-29	POSTGRAD	3	HOUSEHOLD	FIVE	2	2	3	2	2	2	2	3	3	2	3	3	3	2	2	29	2.4167	2.4	0	1
M	67	1	UNIVERSIT	5	RETIRED	SAME	Iquitos	5_gt60	POSTGRAD	3	HOUSEHOLD	FIVE	2	2	3	2	2	2	3	2	3	3	3	2	2	3	2	29	2.4167	2.4	0	1
F	57	1	PRIMARY	5	COMMERCE	SAME	Iquitos	4_50-59	PRIMARY	1	HOUSEHOLD	TWO	2	3	3	2	3	3	2	2	3	2	2	2	.	.	.	29	2.4167	2.4167	0	0
F	65	1	PRIMARY	5	HOUSEWIFE	SAME	Iquitos	5_gt60	PRIMARY	1	HOUSEHOLD	FIVE	2	2	3	2	2	2	2	2	3	3	3	3	3	2	2	29	2.4167	2.4	0	0
F	43	1	SECONDARY	5	HOUSEWIFE	AD_FAMILY	Iquitos	3_40-49	SECONDARY	2	HOUSEHOLD	TWO	3	3	3	1	3	1	3	3	3	1	2	3	.	.	.	29	2.4167	2.4167	0	0
M	40	1	SECONDARY	5	CON_MACH_CA	SAME	Iquitos	3_40-49	SECONDARY	2	HOUSEHOLD	FIVE	2	2	2	2	2	3	2	2	3	3	3	3	3	2	2	29	2.4167	2.4	0	0
M	64	1	SECONDARY	5	RETIRED	SAME	Iquitos	5_gt60	SECONDARY	2	HOUSEHOLD	FIVE	2	2	2	2	2	1	3	3	3	3	3	3	3	2	2	29	2.4167	2.4	0	0
F	39	1	UNIVERSIT	4	OFFICEWORK	CH_FAMILY	Iquitos	2_30-39	POSTGRAD	3	HOUSEHOLD	FIVE	2	3	3	2	2	2	3	3	3	3	3	1	2	3	2	30	2.5	2.4667	0	1
F	22	0	UNIVERSIT	3	STUDENT	CH_FAMILY	Iquitos	1_18-29	POSTGRAD	3	HOUSEHOLD	FIVE	2	3	2	2	3	2	2	2	3	3	3	3	2	2	2	30	2.5	2.4	0	1
M	65	1	UNIVERSIT	3	RETIRED	SAME	Iquitos	5_gt60	POSTGRAD	3	HOUSEHOLD	FIVE	3	3	1	2	2	1	3	3	3	3	3	3	3	2	3	30	2.5	2.5333	0	1
M	61	1	TECHNICAL	4	UNEMPLOYED	SAME	Iquitos	5_gt60	POSTGRAD	3	HOUSEHOLD	TWO	2	3	3	2	2	2	2	2	3	3	3	3	.	.	.	30	2.5	2.5	0	1
F	66	1	SECONDARY	5	HOUSEWIFE	CH_FAMILY	Iquitos	5_gt60	SECONDARY	2	HOUSEHOLD	FIVE	3	2	3	2	2	3	2	3	3	2	2	3	1	3	1	30	2.5	2.3333	0	0
F	53	1	SECONDARY	5	COMMERCE	FRIEND	Iquitos	4_50-59	SECONDARY	2	HOUSEHOLD	FIVE	2	2	3	2	2	2	2	3	3	3	3	3	3	2	3	30	2.5	2.5333	0	0
M	31	0	SECONDARY	5	COMMERCE	SAME	Iquitos	2_30-39	SECONDARY	2	HOUSEHOLD	FIVE	2	2	2	2	3	2	3	3	2	3	3	3	3	3	2	30	2.5	2.5333	0	0
F	22	0	SECONDARY	3	HOUSEWIFE	SAME	Iquitos	1_18-29	SECONDARY	2	HOUSEHOLD	FIVE	2	2	3	2	2	2	3	3	3	3	2	3	3	2	3	30	2.5	2.5333	0	0
F	36	1	SECONDARY	5	HOUSEWIFE	SAME	Iquitos	2_30-39	SECONDARY	2	HOUSEHOLD	FIVE	2	2	3	2	2	3	2	3	3	3	2	3	3	2	3	30	2.5	2.5333	0	0
F	26	0	TECHNICAL	3	HOUSEWIFE	AD_FAMILY	Iquitos	1_18-29	POSTGRAD	3	HOUSEHOLD	FIVE	2	2	3	3	2	2	3	3	3	3	3	2	2	3	2	31	2.5833	2.5333	0	1
M	63	1	UNIVERSIT	6	OFFICEWORK	AD_FAMILY	Iquitos	5_gt60	POSTGRAD	3	HOUSEHOLD	TWO	2	3	3	2	3	3	3	3	3	2	2	2	.	.	.	31	2.5833	2.5833	0	1
M	22	0	UNIVERSIT	3	UNEMPLOYED	AD_FAMILY	Iquitos	1_18-29	POSTGRAD	3	HOUSEHOLD	FIVE	2	3	2	3	2	2	3	2	3	3	3	3	2	2	2	31	2.5833	2.4667	0	1
M	20	0	UNIVERSIT	2	STUDENT	SAME	Iquitos	1_18-29	POSTGRAD	3	HOUSEHOLD	FIVE	2	2	3	3	2	2	3	2	3	3	3	3	2	2	2	31	2.5833	2.4667	0	1
F	45	1	SECONDARY	1	OTHER	SAME	Iquitos	3_40-49	SECONDARY	2	HOUSEHOLD	TWO	2	3	3	2	3	2	3	3	3	1	3	3	.	.	.	31	2.5833	2.5833	0	0
F	22	0	SECONDARY	5	UNQUALIFIED	SAME	Iquitos	1_18-29	SECONDARY	2	HOUSEHOLD	FIVE	2	2	2	2	3	3	3	3	3	3	2	3	3	3	3	31	2.5833	2.6667	0	0
F	55	1	UNIVERSIT	5	POLICE_MILI	SAME	Iquitos	4_50-59	POSTGRAD	3	HOUSEHOLD	FIVE	3	2	2	3	2	2	3	3	3	3	3	3	3	3	3	32	2.6667	2.7333	0	1
F	21	0	TECHNICAL	1	STUDENT	SAME	Iquitos	1_18-29	POSTGRAD	3	HOUSEHOLD	FIVE	2	3	3	2	3	2	3	2	3	3	3	3	3	3	2	32	2.6667	2.6667	0	1
M	21	0	UNIVERSIT	4	STUDENT	SAME	Iquitos	1_18-29	POSTGRAD	3	HOUSEHOLD	FIVE	2	3	3	2	2	3	3	3	3	3	3	2	3	3	3	32	2.6667	2.7333	0	1
F	22	0	UNIVERSIT	2	STUDENT	SAME	Iquitos	1_18-29	POSTGRAD	3	HOUSEHOLD	FIVE	2	3	3	3	2	1	3	3	3	3	3	3	3	3	3	32	2.6667	2.7333	0	1
F	42	1	SECONDARY	5	HOUSEWIFE	FRIEND	Iquitos	3_40-49	SECONDARY	2	HOUSEHOLD	FIVE	3	2	2	3	3	2	3	3	3	3	2	3	3	3	3	32	2.6667	2.7333	0	0
F	20	0	SECONDARY	5	HOUSEWIFE	SAME	Iquitos	1_18-29	SECONDARY	2	HOUSEHOLD	TWO	3	2	2	2	2	3	3	3	3	3	3	3	.	.	.	32	2.6667	2.6667	0	0
F	26	0	SECONDARY	5	HOUSEWIFE	SAME	Iquitos	1_18-29	SECONDARY	2	HOUSEHOLD	FIVE	2	2	3	3	3	1	3	3	3	3	3	3	3	3	3	32	2.6667	2.7333	0	0
F	33	0	SECONDARY	5	HOUSEWIFE	SAME	Iquitos	2_30-39	SECONDARY	2	HOUSEHOLD	FIVE	3	1	3	2	3	3	3	3	3	3	3	2	3	3	2	32	2.6667	2.6667	0	0
F	28	0	SECONDARY	5	UNQUALIFIED	SAME	Iquitos	1_18-29	SECONDARY	2	HOUSEHOLD	FIVE	2	3	3	3	2	2	3	3	3	3	2	3	3	3	3	32	2.6667	2.7333	0	0
M	37	1	SECONDARY	5	UNQUALIFIED	SAME	Iquitos	2_30-39	SECONDARY	2	HOUSEHOLD	FIVE	2	3	3	3	2	2	2	3	3	3	3	3	2	2	3	32	2.6667	2.6	0	0
M	24	0	UNIVERSIT	4	STUDENT	FRIEND	Iquitos	1_18-29	POSTGRAD	3	HOUSEHOLD	TWO	2	3	3	3	3	3	3	2	2	3	3	3	.	.	.	33	2.75	2.75	0	1
M	29	0	UNIVERSIT	4	STUDENT	SAME	Iquitos	1_18-29	POSTGRAD	3	HOUSEHOLD	FIVE	2	3	3	2	3	3	3	3	3	3	2	3	3	3	3	33	2.75	2.8	0	1
M	36	1	TECHNICAL	1	UNQUALIFIED	SAME	Iquitos	2_30-39	POSTGRAD	3	HOUSEHOLD	TWO	3	2	3	3	3	3	3	3	2	2	3	3	.	.	.	33	2.75	2.75	0	1
M	66	1	PRIMARY	6	COMMERCE	SAME	Iquitos	5_gt60	PRIMARY	1	HOUSEHOLD	TWO	3	3	3	2	2	3	3	3	3	3	2	3	.	.	.	33	2.75	2.75	0	0
F	19	0	SECONDARY	5	STUDENT	AD_FAMILY	Iquitos	1_18-29	SECONDARY	2	HOUSEHOLD	FIVE	3	2	3	2	2	3	3	3	3	3	3	3	3	3	3	33	2.75	2.8	0	0
M	52	1	SECONDARY	3	UNQUALIFIED	AD_FAMILY	Iquitos	4_50-59	SECONDARY	2	HOUSEHOLD	FIVE	2	3	3	3	3	3	3	3	3	3	3	1	3	3	3	33	2.75	2.8	0	0
F	45	1	SECONDARY	3	HOUSEWIFE	CH_FAMILY	Iquitos	3_40-49	SECONDARY	2	HOUSEHOLD	FIVE	3	2	3	3	3	3	2	3	2	3	3	3	3	3	3	33	2.75	2.8	0	0
F	20	0	SECONDARY	5	UNEMPLOYED	FRIEND	Iquitos	1_18-29	SECONDARY	2	HOUSEHOLD	TWO	2	3	3	2	2	3	3	3	3	3	3	3	.	.	.	33	2.75	2.75	0	0
M	44	1	SECONDARY	3	COMMERCE	SAME	Iquitos	3_40-49	SECONDARY	2	HOUSEHOLD	FIVE	3	3	3	2	2	2	3	3	3	3	3	3	3	3	3	33	2.75	2.8	0	0
F	62	1	SECONDARY	5	COMMERCE	SAME	Iquitos	5_gt60	SECONDARY	2	HOUSEHOLD	TWO	2	2	3	3	3	3	3	2	3	3	3	3	.	.	.	33	2.75	2.75	0	0
F	24	0	SECONDARY	5	HOUSEWIFE	SAME	Iquitos	1_18-29	SECONDARY	2	HOUSEHOLD	TWO	3	2	3	2	2	3	3	3	3	3	3	3	.	.	.	33	2.75	2.75	0	0
F	31	0	SECONDARY	5	HOUSEWIFE	SAME	Iquitos	2_30-39	SECONDARY	2	HOUSEHOLD	TWO	2	3	3	2	3	3	3	2	3	3	3	3	.	.	.	33	2.75	2.75	0	0
F	36	1	SECONDARY	3	HOUSEWIFE	SAME	Iquitos	2_30-39	SECONDARY	2	HOUSEHOLD	TWO	3	2	3	3	3	3	3	3	3	3	2	2	.	.	.	33	2.75	2.75	0	0
M	39	1	UNIVERSIT	5	PROFSALUD_E	AD_FAMILY	Iquitos	2_30-39	POSTGRAD	3	HOUSEHOLD	TWO	3	3	3	3	2	2	3	3	3	3	3	3	.	.	.	34	2.8333	2.8333	0	1
F	42	1	UNIVERSIT	5	COMMERCE	FRIEND	Iquitos	3_40-49	POSTGRAD	3	HOUSEHOLD	FIVE	3	3	3	3	3	3	3	2	3	2	3	3	3	3	3	34	2.8333	2.8667	0	1
F	34	1	TECHNICAL	2	HOUSEWIFE	FRIEND	Iquitos	2_30-39	POSTGRAD	3	HOUSEHOLD	FIVE	3	3	3	3	3	2	2	3	3	3	3	3	3	3	2	34	2.8333	2.8	0	1
M	30	0	TECHNICAL	3	COMMERCE	SAME	Iquitos	2_30-39	POSTGRAD	3	HOUSEHOLD	FIVE	3	2	3	3	3	2	3	3	3	3	3	3	3	3	3	34	2.8333	2.8667	0	1
F	23	0	TECHNICAL	1	HOUSEWIFE	SAME	Iquitos	1_18-29	POSTGRAD	3	HOUSEHOLD	TWO	2	2	3	3	3	3	3	3	3	3	3	3	.	.	.	34	2.8333	2.8333	0	1
F	37	1	TECHNICAL	3	HOUSEWIFE	SAME	Iquitos	2_30-39	POSTGRAD	3	HOUSEHOLD	FIVE	3	3	3	3	2	3	2	3	3	3	3	3	2	3	3	34	2.8333	2.8	0	1
F	43	1	UNIVERSIT	5	HOUSEWIFE	SAME	Iquitos	3_40-49	POSTGRAD	3	HOUSEHOLD	TWO	3	2	3	3	2	3	3	3	3	3	3	3	.	.	.	34	2.8333	2.8333	0	1
M	23	0	UNIVERSIT	5	OFFICEWORK	SAME	Iquitos	1_18-29	POSTGRAD	3	HOUSEHOLD	FIVE	2	3	3	3	3	2	3	3	3	3	3	3	3	3	3	34	2.8333	2.8667	0	1
M	78	1	UNIVERSIT	5	OTHER	SAME	Iquitos	5_gt60	POSTGRAD	3	HOUSEHOLD	FIVE	3	3	3	3	3	2	3	3	3	3	3	2	3	3	3	34	2.8333	2.8667	0	1
F	25	0	UNIVERSIT	3	STUDENT	SAME	Iquitos	1_18-29	POSTGRAD	3	HOUSEHOLD	TWO	2	2	3	3	3	3	3	3	3	3	3	3	.	.	.	34	2.8333	2.8333	0	1
F	30	0	PRIMARY	6	COMMERCE	SAME	Iquitos	2_30-39	PRIMARY	1	HOUSEHOLD	FIVE	3	3	3	2	3	2	3	3	3	3	3	3	3	3	3	34	2.8333	2.8667	0	0
F	40	1	PRIMARY	6	UNQUALIFIED	SAME	Iquitos	3_40-49	PRIMARY	1	HOUSEHOLD	TWO	3	2	3	2	3	3	3	3	3	3	3	3	.	.	.	34	2.8333	2.8333	0	0
F	21	0	SECONDARY	4	HOUSEWIFE	AD_FAMILY	Iquitos	1_18-29	SECONDARY	2	HOUSEHOLD	TWO	3	3	3	3	3	3	3	3	3	3	3	1	.	.	.	34	2.8333	2.8333	0	0
F	24	0	SECONDARY	5	HOUSEWIFE	AD_FAMILY	Iquitos	1_18-29	SECONDARY	2	HOUSEHOLD	FIVE	3	3	3	2	2	3	3	3	3	3	3	3	3	3	3	34	2.8333	2.8667	0	0
F	28	0	SECONDARY	3	HOUSEWIFE	AD_FAMILY	Iquitos	1_18-29	SECONDARY	2	HOUSEHOLD	FIVE	3	3	3	3	3	2	3	2	3	3	3	3	2	3	3	34	2.8333	2.8	0	0
F	40	1	SECONDARY	3	HOUSEWIFE	AD_FAMILY	Iquitos	3_40-49	SECONDARY	2	HOUSEHOLD	FIVE	3	3	3	2	3	2	3	3	3	3	3	3	3	3	3	34	2.8333	2.8667	0	0
F	42	1	SECONDARY	5	HOUSEWIFE	AD_FAMILY	Iquitos	3_40-49	SECONDARY	2	HOUSEHOLD	FIVE	3	3	3	3	2	2	3	3	3	3	3	3	3	3	3	34	2.8333	2.8667	0	0
F	42	1	SECONDARY	5	HOUSEWIFE	AD_FAMILY	Iquitos	3_40-49	SECONDARY	2	HOUSEHOLD	TWO	3	3	3	2	3	2	3	3	3	3	3	3	.	.	.	34	2.8333	2.8333	0	0
M	34	1	SECONDARY	5	UNQUALIFIED	AD_FAMILY	Iquitos	2_30-39	SECONDARY	2	HOUSEHOLD	FIVE	3	3	3	3	2	2	3	3	3	3	3	3	3	3	2	34	2.8333	2.8	0	0
F	29	0	SECONDARY	5	HOUSEWIFE	CH_FAMILY	Iquitos	1_18-29	SECONDARY	2	HOUSEHOLD	FIVE	3	3	3	3	3	2	3	3	2	3	3	3	3	3	3	34	2.8333	2.8667	0	0
F	29	0	SECONDARY	5	HOUSEWIFE	CH_FAMILY	Iquitos	1_18-29	SECONDARY	2	HOUSEHOLD	FIVE	2	3	3	3	3	2	3	3	3	3	3	3	3	3	3	34	2.8333	2.8667	0	0
F	32	0	SECONDARY	3	HOUSEWIFE	CH_FAMILY	Iquitos	2_30-39	SECONDARY	2	HOUSEHOLD	FIVE	3	3	3	2	3	2	3	3	3	3	3	3	3	3	3	34	2.8333	2.8667	0	0
F	36	1	SECONDARY	5	HOUSEWIFE	CH_FAMILY	Iquitos	2_30-39	SECONDARY	2	HOUSEHOLD	FIVE	3	3	3	3	2	2	3	3	3	3	3	3	3	3	3	34	2.8333	2.8667	0	0
F	37	1	SECONDARY	5	HOUSEWIFE	CH_FAMILY	Iquitos	2_30-39	SECONDARY	2	HOUSEHOLD	FIVE	3	3	3	3	2	2	3	3	3	3	3	3	3	3	3	34	2.8333	2.8667	0	0
F	38	1	SECONDARY	5	HOUSEWIFE	CH_FAMILY	Iquitos	2_30-39	SECONDARY	2	HOUSEHOLD	TWO	3	3	3	2	2	3	3	3	3	3	3	3	.	.	.	34	2.8333	2.8333	0	0
F	22	0	SECONDARY	5	HOUSEWIFE	SAME	Iquitos	1_18-29	SECONDARY	2	HOUSEHOLD	TWO	3	3	3	3	2	3	2	3	3	3	3	3	.	.	.	34	2.8333	2.8333	0	0
F	64	1	SECONDARY	5	HOUSEWIFE	SAME	Iquitos	5_gt60	SECONDARY	2	HOUSEHOLD	TWO	3	3	3	2	3	2	3	3	3	3	3	3	.	.	.	34	2.8333	2.8333	0	0
M	59	1	SECONDARY	5	RETIRED	SAME	Iquitos	4_50-59	SECONDARY	2	HOUSEHOLD	TWO	2	2	3	3	3	3	3	3	3	3	3	3	.	.	.	34	2.8333	2.8333	0	0
F	45	1	TECHNICAL	4	COMMERCE	AD_FAMILY	Iquitos	3_40-49	POSTGRAD	3	HOUSEHOLD	TWO	3	3	3	3	3	3	3	3	3	3	3	2	.	.	.	35	2.9167	2.9167	1	1
M	44	1	TECHNICAL	2	CON_MACH_CA	AD_FAMILY	Iquitos	3_40-49	POSTGRAD	3	HOUSEHOLD	FIVE	3	3	3	3	3	3	3	3	3	3	2	3	3	3	3	35	2.9167	2.9333	1	1
F	50	1	TECHNICAL	3	OFFICEWORK	AD_FAMILY	Iquitos	4_50-59	POSTGRAD	3	HOUSEHOLD	FIVE	3	2	3	3	3	3	3	3	3	3	3	3	3	3	2	35	2.9167	2.8667	0	1
F	39	1	UNIVERSIT	2	OTHER	AD_FAMILY	Iquitos	2_30-39	POSTGRAD	3	HOUSEHOLD	TWO	3	3	3	2	3	3	3	3	3	3	3	3	.	.	.	35	2.9167	2.9167	1	1
F	34	1	TECHNICAL	3	PROFSALUD_E	AD_FAMILY	Iquitos	2_30-39	POSTGRAD	3	HOUSEHOLD	TWO	3	3	3	3	2	3	3	3	3	3	3	3	.	.	.	35	2.9167	2.9167	1	1
M	26	0	TECHNICAL	3	QUALIFIED	AD_FAMILY	Iquitos	1_18-29	POSTGRAD	3	HOUSEHOLD	TWO	3	3	3	3	3	2	3	3	3	3	3	3	.	.	.	35	2.9167	2.9167	1	1
F	20	0	UNIVERSIT	3	STUDENT	AD_FAMILY	Iquitos	1_18-29	POSTGRAD	3	HOUSEHOLD	FIVE	3	3	3	3	3	2	3	3	3	3	3	3	3	3	3	35	2.9167	2.9333	1	1
F	21	0	TECHNICAL	3	STUDENT	AD_FAMILY	Iquitos	1_18-29	POSTGRAD	3	HOUSEHOLD	FIVE	3	3	3	3	3	2	3	3	3	3	3	3	3	3	3	35	2.9167	2.9333	1	1
F	26	0	TECHNICAL	1	COMMERCE	CH_FAMILY	Iquitos	1_18-29	POSTGRAD	3	HOUSEHOLD	FIVE	3	3	3	3	2	3	3	3	3	3	3	3	3	3	3	35	2.9167	2.9333	1	1
M	33	0	UNIVERSIT	5	PROFSALUD_E	CH_FAMILY	Iquitos	2_30-39	POSTGRAD	3	HOUSEHOLD	FIVE	3	3	3	3	3	2	3	3	3	3	3	3	3	3	3	35	2.9167	2.9333	1	1
F	35	1	TECHNICAL	3	PROFSALUD_E	CH_FAMILY	Iquitos	2_30-39	POSTGRAD	3	HOUSEHOLD	FIVE	2	3	3	3	3	3	3	3	3	3	3	3	3	2	3	35	2.9167	2.8667	0	1
M	74	1	TECHNICAL	3	RETIRED	CH_FAMILY	Iquitos	5_gt60	POSTGRAD	3	HOUSEHOLD	FIVE	3	3	3	3	2	3	3	3	3	3	3	3	3	3	3	35	2.9167	2.9333	1	1
M	55	1	UNIVERSIT	5	BUSINESS	SAME	Iquitos	4_50-59	POSTGRAD	3	HOUSEHOLD	TWO	3	3	3	2	3	3	3	3	3	3	3	3	.	.	.	35	2.9167	2.9167	1	1
F	26	0	UNIVERSIT	2	HOUSEWIFE	SAME	Iquitos	1_18-29	POSTGRAD	3	HOUSEHOLD	TWO	3	3	3	2	3	3	3	3	3	3	3	3	.	.	.	35	2.9167	2.9167	1	1
F	31	0	TECHNICAL	3	HOUSEWIFE	SAME	Iquitos	2_30-39	POSTGRAD	3	HOUSEHOLD	TWO	3	3	3	2	3	3	3	3	3	3	3	3	.	.	.	35	2.9167	2.9167	1	1
F	32	0	TECHNICAL	3	HOUSEWIFE	SAME	Iquitos	2_30-39	POSTGRAD	3	HOUSEHOLD	TWO	3	3	3	3	3	3	3	3	2	3	3	3	.	.	.	35	2.9167	2.9167	1	1
F	53	1	TECHNICAL	3	HOUSEWIFE	SAME	Iquitos	4_50-59	POSTGRAD	3	HOUSEHOLD	TWO	3	3	3	2	3	3	3	3	3	3	3	3	.	.	.	35	2.9167	2.9167	1	1
F	24	0	TECHNICAL	3	PROFSALUD_E	SAME	Iquitos	1_18-29	POSTGRAD	3	HOUSEHOLD	FIVE	3	3	3	3	3	2	3	3	3	3	3	3	2	2	2	35	2.9167	2.7333	0	1
F	26	0	TECHNICAL	5	PROFSALUD_E	SAME	Iquitos	1_18-29	POSTGRAD	3	HOUSEHOLD	TWO	3	3	3	3	2	3	3	3	3	3	3	3	.	.	.	35	2.9167	2.9167	1	1
F	26	0	TECHNICAL	3	PROFSALUD_E	SAME	Iquitos	1_18-29	POSTGRAD	3	HOUSEHOLD	TWO	3	3	3	2	3	3	3	3	3	3	3	3	.	.	.	35	2.9167	2.9167	1	1
F	26	0	UNIVERSIT	5	PROFSALUD_E	SAME	Iquitos	1_18-29	POSTGRAD	3	HOUSEHOLD	TWO	2	3	3	3	3	3	3	3	3	3	3	3	.	.	.	35	2.9167	2.9167	1	1
F	41	1	UNIVERSIT	3	PROFSALUD_E	SAME	Iquitos	3_40-49	POSTGRAD	3	HOUSEHOLD	TWO	3	3	3	3	2	3	3	3	3	3	3	3	.	.	.	35	2.9167	2.9167	1	1
F	45	1	TECHNICAL	3	PROFSALUD_E	SAME	Iquitos	3_40-49	POSTGRAD	3	HOUSEHOLD	TWO	3	3	3	3	2	3	3	3	3	3	3	3	.	.	.	35	2.9167	2.9167	1	1
M	68	1	TECHNICAL	2	RETIRED	SAME	Iquitos	5_gt60	POSTGRAD	3	HOUSEHOLD	FIVE	3	3	3	2	3	3	3	3	3	3	3	3	3	3	3	35	2.9167	2.9333	1	1
M	21	0	UNIVERSIT	4	STUDENT	SAME	Iquitos	1_18-29	POSTGRAD	3	HOUSEHOLD	FIVE	3	3	3	3	2	3	3	3	3	3	3	3	3	3	3	35	2.9167	2.9333	1	1
F	22	0	UNIVERSIT	4	STUDENT	SAME	Iquitos	1_18-29	POSTGRAD	3	HOUSEHOLD	TWO	3	3	3	3	3	2	3	3	3	3	3	3	.	.	.	35	2.9167	2.9167	1	1
M	22	0	TECHNICAL	1	STUDENT	SAME	Iquitos	1_18-29	POSTGRAD	3	HOUSEHOLD	TWO	2	3	3	3	3	3	3	3	3	3	3	3	.	.	.	35	2.9167	2.9167	1	1
M	24	0	UNIVERSIT	2	STUDENT	SAME	Iquitos	1_18-29	POSTGRAD	3	HOUSEHOLD	TWO	3	3	3	2	3	3	3	3	3	3	3	3	.	.	.	35	2.9167	2.9167	1	1
M	25	0	TECHNICAL	2	STUDENT	SAME	Iquitos	1_18-29	POSTGRAD	3	HOUSEHOLD	FIVE	3	3	3	3	3	3	3	3	3	3	2	3	3	2	3	35	2.9167	2.8667	0	1
M	31	0	TECHNICAL	3	UNEMPLOYED	SAME	Iquitos	2_30-39	POSTGRAD	3	HOUSEHOLD	TWO	3	3	3	2	3	3	3	3	3	3	3	3	.	.	.	35	2.9167	2.9167	1	1
M	32	0	TECHNICAL	5	UNQUALIFIED	SAME	Iquitos	2_30-39	POSTGRAD	3	HOUSEHOLD	TWO	3	2	3	3	3	3	3	3	3	3	3	3	.	.	.	35	2.9167	2.9167	1	1
M	46	1	TECHNICAL	3	UNQUALIFIED	SAME	Iquitos	3_40-49	POSTGRAD	3	HOUSEHOLD	TWO	3	3	3	2	3	3	3	3	3	3	3	3	.	.	.	35	2.9167	2.9167	1	1
M	63	1	PRIMARY	5	UNQUALIFIED	CH_FAMILY	Iquitos	5_gt60	PRIMARY	1	HOUSEHOLD	TWO	3	3	3	2	3	3	3	3	3	3	3	3	.	.	.	35	2.9167	2.9167	1	0
F	31	0	SECONDARY	3	COMMERCE	AD_FAMILY	Iquitos	2_30-39	SECONDARY	2	HOUSEHOLD	TWO	2	3	3	3	3	3	3	3	3	3	3	3	.	.	.	35	2.9167	2.9167	1	0
F	45	1	SECONDARY	5	COMMERCE	AD_FAMILY	Iquitos	3_40-49	SECONDARY	2	HOUSEHOLD	FIVE	2	3	3	3	3	3	3	3	3	3	3	3	3	2	3	35	2.9167	2.8667	0	0
M	23	0	SECONDARY	5	DRIVER	AD_FAMILY	Iquitos	1_18-29	SECONDARY	2	HOUSEHOLD	FIVE	3	3	3	3	2	3	3	3	3	3	3	3	3	3	3	35	2.9167	2.9333	1	0
F	20	0	SECONDARY	4	HOUSEWIFE	AD_FAMILY	Iquitos	1_18-29	SECONDARY	2	HOUSEHOLD	TWO	3	3	3	3	3	2	3	3	3	3	3	3	.	.	.	35	2.9167	2.9167	1	0
F	22	0	SECONDARY	5	HOUSEWIFE	AD_FAMILY	Iquitos	1_18-29	SECONDARY	2	HOUSEHOLD	TWO	3	3	3	3	3	2	3	3	3	3	3	3	.	.	.	35	2.9167	2.9167	1	0
F	39	1	SECONDARY	2	HOUSEWIFE	AD_FAMILY	Iquitos	2_30-39	SECONDARY	2	HOUSEHOLD	FIVE	3	3	3	3	3	2	3	3	3	3	3	3	3	3	3	35	2.9167	2.9333	1	0
F	51	1	SECONDARY	5	QUALIFIED	AD_FAMILY	Iquitos	4_50-59	SECONDARY	2	HOUSEHOLD	TWO	3	3	3	2	3	3	3	3	3	3	3	3	.	.	.	35	2.9167	2.9167	1	0
F	55	1	SECONDARY	5	COMMERCE	CH_FAMILY	Iquitos	4_50-59	SECONDARY	2	HOUSEHOLD	FIVE	3	3	3	3	3	3	3	3	3	3	3	2	3	3	3	35	2.9167	2.9333	1	0
F	23	0	SECONDARY	4	HOUSEWIFE	CH_FAMILY	Iquitos	1_18-29	SECONDARY	2	HOUSEHOLD	TWO	3	3	3	2	3	3	3	3	3	3	3	3	.	.	.	35	2.9167	2.9167	1	0
F	30	0	SECONDARY	3	HOUSEWIFE	CH_FAMILY	Iquitos	2_30-39	SECONDARY	2	HOUSEHOLD	TWO	3	3	3	3	3	2	3	3	3	3	3	3	.	.	.	35	2.9167	2.9167	1	0
F	59	1	SECONDARY	5	HOUSEWIFE	CH_FAMILY	Iquitos	4_50-59	SECONDARY	2	HOUSEHOLD	FIVE	3	3	3	3	3	2	3	3	3	3	3	3	3	2	3	35	2.9167	2.8667	0	0
F	20	0	SECONDARY	4	HOUSEWIFE	SAME	Iquitos	1_18-29	SECONDARY	2	HOUSEHOLD	TWO	2	3	3	3	3	3	3	3	3	3	3	3	.	.	.	35	2.9167	2.9167	1	0
F	25	0	SECONDARY	5	HOUSEWIFE	SAME	Iquitos	1_18-29	SECONDARY	2	HOUSEHOLD	FIVE	3	3	3	3	2	3	3	3	3	3	3	3	3	3	3	35	2.9167	2.9333	1	0
M	42	1	SECONDARY	5	OFFICEWORK	SAME	Iquitos	3_40-49	SECONDARY	2	HOUSEHOLD	TWO	3	3	3	3	3	2	3	3	3	3	3	3	.	.	.	35	2.9167	2.9167	1	0
F	36	1	UNIVERSIT	3	COMMERCE	AD_FAMILY	Iquitos	2_30-39	POSTGRAD	3	HOUSEHOLD	TWO	3	3	3	3	3	3	3	3	3	3	3	3	.	.	.	36	3	3	1	1
F	24	0	UNIVERSIT	3	HOUSEWIFE	AD_FAMILY	Iquitos	1_18-29	POSTGRAD	3	HOUSEHOLD	FIVE	3	3	3	3	3	3	3	3	3	3	3	3	3	3	3	36	3	3	1	1
F	24	0	UNIVERSIT	1	HOUSEWIFE	AD_FAMILY	Iquitos	1_18-29	POSTGRAD	3	HOUSEHOLD	FIVE	3	3	3	3	3	3	3	3	3	3	3	3	3	3	3	36	3	3	1	1
F	28	0	TECHNICAL	3	HOUSEWIFE	AD_FAMILY	Iquitos	1_18-29	POSTGRAD	3	HOUSEHOLD	TWO	3	3	3	3	3	3	3	3	3	3	3	3	.	.	.	36	3	3	1	1
F	34	1	UNIVERSIT	5	HOUSEWIFE	AD_FAMILY	Iquitos	2_30-39	POSTGRAD	3	HOUSEHOLD	TWO	3	3	3	3	3	3	3	3	3	3	3	3	.	.	.	36	3	3	1	1
F	26	0	TECHNICAL	3	PROFSALUD_E	AD_FAMILY	Iquitos	1_18-29	POSTGRAD	3	HOUSEHOLD	TWO	3	3	3	3	3	3	3	3	3	3	3	3	.	.	.	36	3	3	1	1
F	51	1	TECHNICAL	3	PROFSALUD_E	AD_FAMILY	Iquitos	4_50-59	POSTGRAD	3	HOUSEHOLD	TWO	3	3	3	3	3	3	3	3	3	3	3	3	.	.	.	36	3	3	1	1
M	27	0	TECHNICAL	3	QUALIFIED	AD_FAMILY	Iquitos	1_18-29	POSTGRAD	3	HOUSEHOLD	FIVE	3	3	3	3	3	3	3	3	3	3	3	3	3	3	3	36	3	3	1	1
F	23	0	UNIVERSIT	3	STUDENT	AD_FAMILY	Iquitos	1_18-29	POSTGRAD	3	HOUSEHOLD	FIVE	3	3	3	3	3	3	3	3	3	3	3	3	3	3	3	36	3	3	1	1
F	28	0	UNIVERSIT	4	STUDENT	AD_FAMILY	Iquitos	1_18-29	POSTGRAD	3	HOUSEHOLD	TWO	3	3	3	3	3	3	3	3	3	3	3	3	.	.	.	36	3	3	1	1
F	29	0	TECHNICAL	3	HOUSEWIFE	CH_FAMILY	Iquitos	1_18-29	POSTGRAD	3	HOUSEHOLD	TWO	3	3	3	3	3	3	3	3	3	3	3	3	.	.	.	36	3	3	1	1
F	35	1	TECHNICAL	1	OTHER	CH_FAMILY	Iquitos	2_30-39	POSTGRAD	3	HOUSEHOLD	TWO	3	3	3	3	3	3	3	3	3	3	3	3	.	.	.	36	3	3	1	1
F	29	0	UNIVERSIT	5	PROFSALUD_E	CH_FAMILY	Iquitos	1_18-29	POSTGRAD	3	HOUSEHOLD	FIVE	3	3	3	3	3	3	3	3	3	3	3	3	3	3	3	36	3	3	1	1
F	38	1	UNIVERSIT	5	PROFSALUD_E	CH_FAMILY	Iquitos	2_30-39	POSTGRAD	3	HOUSEHOLD	FIVE	3	3	3	3	3	3	3	3	3	3	3	3	3	3	3	36	3	3	1	1
M	23	0	TECHNICAL	1	OTHER	FRIEND	Iquitos	1_18-29	POSTGRAD	3	HOUSEHOLD	FIVE	3	3	3	3	3	3	3	3	3	3	3	3	3	3	3	36	3	3	1	1
F	20	0	TECHNICAL	3	STUDENT	FRIEND	Iquitos	1_18-29	POSTGRAD	3	HOUSEHOLD	TWO	3	3	3	3	3	3	3	3	3	3	3	3	.	.	.	36	3	3	1	1
F	27	0	TECHNICAL	1	COMMERCE	SAME	Iquitos	1_18-29	POSTGRAD	3	HOUSEHOLD	TWO	3	3	3	3	3	3	3	3	3	3	3	3	.	.	.	36	3	3	1	1
F	29	0	TECHNICAL	3	COMMERCE	SAME	Iquitos	1_18-29	POSTGRAD	3	HOUSEHOLD	TWO	3	3	3	3	3	3	3	3	3	3	3	3	.	.	.	36	3	3	1	1
M	28	0	TECHNICAL	3	CON_MACH_CA	SAME	Iquitos	1_18-29	POSTGRAD	3	HOUSEHOLD	TWO	3	3	3	3	3	3	3	3	3	3	3	3	.	.	.	36	3	3	1	1
F	20	0	TECHNICAL	5	HOUSEWIFE	SAME	Iquitos	1_18-29	POSTGRAD	3	HOUSEHOLD	TWO	3	3	3	3	3	3	3	3	3	3	3	3	.	.	.	36	3	3	1	1
F	23	0	UNIVERSIT	2	HOUSEWIFE	SAME	Iquitos	1_18-29	POSTGRAD	3	HOUSEHOLD	FIVE	3	3	3	3	3	3	3	3	3	3	3	3	3	3	3	36	3	3	1	1
F	25	0	TECHNICAL	1	HOUSEWIFE	SAME	Iquitos	1_18-29	POSTGRAD	3	HOUSEHOLD	TWO	3	3	3	3	3	3	3	3	3	3	3	3	.	.	.	36	3	3	1	1
F	29	0	TECHNICAL	3	HOUSEWIFE	SAME	Iquitos	1_18-29	POSTGRAD	3	HOUSEHOLD	FIVE	3	3	3	3	3	3	3	3	3	3	3	3	3	3	3	36	3	3	1	1
F	41	1	TECHNICAL	3	HOUSEWIFE	SAME	Iquitos	3_40-49	POSTGRAD	3	HOUSEHOLD	FIVE	3	3	3	3	3	3	3	3	3	3	3	3	3	3	3	36	3	3	1	1
F	46	1	TECHNICAL	3	HOUSEWIFE	SAME	Iquitos	3_40-49	POSTGRAD	3	HOUSEHOLD	TWO	3	3	3	3	3	3	3	3	3	3	3	3	.	.	.	36	3	3	1	1
M	23	0	UNIVERSIT	5	OFFICEWORK	SAME	Iquitos	1_18-29	POSTGRAD	3	HOUSEHOLD	TWO	3	3	3	3	3	3	3	3	3	3	3	3	.	.	.	36	3	3	1	1
F	25	0	TECHNICAL	3	PROFSALUD_E	SAME	Iquitos	1_18-29	POSTGRAD	3	HOUSEHOLD	FIVE	3	3	3	3	3	3	3	3	3	3	3	3	3	3	3	36	3	3	1	1
M	30	0	UNIVERSIT	5	PROFSALUD_E	SAME	Iquitos	2_30-39	POSTGRAD	3	HOUSEHOLD	FIVE	3	3	3	3	3	3	3	3	3	3	3	3	3	3	3	36	3	3	1	1
F	35	1	UNIVERSIT	5	PROFSALUD_E	SAME	Iquitos	2_30-39	POSTGRAD	3	HOUSEHOLD	TWO	3	3	3	3	3	3	3	3	3	3	3	3	.	.	.	36	3	3	1	1
M	37	1	TECHNICAL	3	PROFSALUD_E	SAME	Iquitos	2_30-39	POSTGRAD	3	HOUSEHOLD	TWO	3	3	3	3	3	3	3	3	3	3	3	3	.	.	.	36	3	3	1	1
M	44	1	TECHNICAL	5	PROFSALUD_E	SAME	Iquitos	3_40-49	POSTGRAD	3	HOUSEHOLD	TWO	3	3	3	3	3	3	3	3	3	3	3	3	.	.	.	36	3	3	1	1
F	45	1	TECHNICAL	3	PROFSALUD_E	SAME	Iquitos	3_40-49	POSTGRAD	3	HOUSEHOLD	TWO	3	3	3	3	3	3	3	3	3	3	3	3	.	.	.	36	3	3	1	1
F	24	0	TECHNICAL	3	QUALIFIED	SAME	Iquitos	1_18-29	POSTGRAD	3	HOUSEHOLD	TWO	3	3	3	3	3	3	3	3	3	3	3	3	.	.	.	36	3	3	1	1
F	32	0	UNIVERSIT	3	QUALIFIED	SAME	Iquitos	2_30-39	POSTGRAD	3	HOUSEHOLD	TWO	3	3	3	3	3	3	3	3	3	3	3	3	.	.	.	36	3	3	1	1
M	34	1	UNIVERSIT	5	QUALIFIED	SAME	Iquitos	2_30-39	POSTGRAD	3	HOUSEHOLD	FIVE	3	3	3	3	3	3	3	3	3	3	3	3	3	3	3	36	3	3	1	1
M	25	0	UNIVERSIT	5	STUDENT	SAME	Iquitos	1_18-29	POSTGRAD	3	HOUSEHOLD	TWO	3	3	3	3	3	3	3	3	3	3	3	3	.	.	.	36	3	3	1	1
F	33	0	TECHNICAL	3	STUDENT	SAME	Iquitos	2_30-39	POSTGRAD	3	HOUSEHOLD	FIVE	3	3	3	3	3	3	3	3	3	3	3	3	3	3	3	36	3	3	1	1
F	47	1	PRIMARY	5	HOUSEWIFE	AD_FAMILY	Iquitos	3_40-49	PRIMARY	1	HOUSEHOLD	TWO	3	3	3	3	3	3	3	3	3	3	3	3	.	.	.	36	3	3	1	0
F	30	0	SECONDARY	5	COMMERCE	AD_FAMILY	Iquitos	2_30-39	SECONDARY	2	HOUSEHOLD	FIVE	3	3	3	3	3	3	3	3	3	3	3	3	3	3	3	36	3	3	1	0
F	20	0	SECONDARY	2	HOUSEWIFE	AD_FAMILY	Iquitos	1_18-29	SECONDARY	2	HOUSEHOLD	TWO	3	3	3	3	3	3	3	3	3	3	3	3	.	.	.	36	3	3	1	0
F	23	0	SECONDARY	5	HOUSEWIFE	AD_FAMILY	Iquitos	1_18-29	SECONDARY	2	HOUSEHOLD	FIVE	3	3	3	3	3	3	3	3	3	3	3	3	3	3	2	36	3	2.9333	1	0
F	24	0	SECONDARY	5	HOUSEWIFE	AD_FAMILY	Iquitos	1_18-29	SECONDARY	2	HOUSEHOLD	FIVE	3	3	3	3	3	3	3	3	3	3	3	3	3	3	2	36	3	2.9333	1	0
F	25	0	SECONDARY	3	HOUSEWIFE	AD_FAMILY	Iquitos	1_18-29	SECONDARY	2	HOUSEHOLD	TWO	3	3	3	3	3	3	3	3	3	3	3	3	.	.	.	36	3	3	1	0
F	35	1	SECONDARY	5	HOUSEWIFE	AD_FAMILY	Iquitos	2_30-39	SECONDARY	2	HOUSEHOLD	FIVE	3	3	3	3	3	3	3	3	3	3	3	3	3	3	3	36	3	3	1	0
F	35	1	SECONDARY	3	HOUSEWIFE	AD_FAMILY	Iquitos	2_30-39	SECONDARY	2	HOUSEHOLD	TWO	3	3	3	3	3	3	3	3	3	3	3	3	.	.	.	36	3	3	1	0
M	43	1	SECONDARY	5	QUALIFIED	AD_FAMILY	Iquitos	3_40-49	SECONDARY	2	HOUSEHOLD	TWO	3	3	3	3	3	3	3	3	3	3	3	3	.	.	.	36	3	3	1	0
F	19	0	SECONDARY	5	HOUSEWIFE	CH_FAMILY	Iquitos	1_18-29	SECONDARY	2	HOUSEHOLD	TWO	3	3	3	3	3	3	3	3	3	3	3	3	.	.	.	36	3	3	1	0
F	20	0	SECONDARY	3	HOUSEWIFE	CH_FAMILY	Iquitos	1_18-29	SECONDARY	2	HOUSEHOLD	TWO	3	3	3	3	3	3	3	3	3	3	3	3	.	.	.	36	3	3	1	0
F	23	0	SECONDARY	3	HOUSEWIFE	CH_FAMILY	Iquitos	1_18-29	SECONDARY	2	HOUSEHOLD	FIVE	3	3	3	3	3	3	3	3	3	3	3	3	3	3	3	36	3	3	1	0
F	27	0	SECONDARY	1	HOUSEWIFE	CH_FAMILY	Iquitos	1_18-29	SECONDARY	2	HOUSEHOLD	TWO	3	3	3	3	3	3	3	3	3	3	3	3	.	.	.	36	3	3	1	0
F	35	1	SECONDARY	5	HOUSEWIFE	CH_FAMILY	Iquitos	2_30-39	SECONDARY	2	HOUSEHOLD	TWO	3	3	3	3	3	3	3	3	3	3	3	3	.	.	.	36	3	3	1	0
F	34	1	SECONDARY	5	COMMERCE	SAME	Iquitos	2_30-39	SECONDARY	2	HOUSEHOLD	TWO	3	3	3	3	3	3	3	3	3	3	3	3	.	.	.	36	3	3	1	0
M	26	0	SECONDARY	4	CON_MACH_CA	SAME	Iquitos	1_18-29	SECONDARY	2	HOUSEHOLD	TWO	3	3	3	3	3	3	3	3	3	3	3	3	.	.	.	36	3	3	1	0
F	21	0	SECONDARY	5	HOUSEWIFE	SAME	Iquitos	1_18-29	SECONDARY	2	HOUSEHOLD	FIVE	3	3	3	3	3	3	3	3	3	3	3	3	2	3	2	36	3	2.8667	0	0
F	24	0	SECONDARY	3	HOUSEWIFE	SAME	Iquitos	1_18-29	SECONDARY	2	HOUSEHOLD	TWO	3	3	3	3	3	3	3	3	3	3	3	3	.	.	.	36	3	3	1	0
F	28	0	SECONDARY	5	HOUSEWIFE	SAME	Iquitos	1_18-29	SECONDARY	2	HOUSEHOLD	FIVE	3	3	3	3	3	3	3	3	3	3	3	3	3	3	3	36	3	3	1	0
F	29	0	SECONDARY	4	HOUSEWIFE	SAME	Iquitos	1_18-29	SECONDARY	2	HOUSEHOLD	TWO	3	3	3	3	3	3	3	3	3	3	3	3	.	.	.	36	3	3	1	0
F	32	0	SECONDARY	5	HOUSEWIFE	SAME	Iquitos	2_30-39	SECONDARY	2	HOUSEHOLD	FIVE	3	3	3	3	3	3	3	3	3	3	3	3	3	2	3	36	3	2.9333	1	0
F	40	1	SECONDARY	5	HOUSEWIFE	SAME	Iquitos	3_40-49	SECONDARY	2	HOUSEHOLD	TWO	3	3	3	3	3	3	3	3	3	3	3	3	.	.	.	36	3	3	1	0
F	42	1	SECONDARY	5	HOUSEWIFE	SAME	Iquitos	3_40-49	SECONDARY	2	HOUSEHOLD	TWO	3	3	3	3	3	3	3	3	3	3	3	3	.	.	.	36	3	3	1	0
F	42	1	SECONDARY	5	HOUSEWIFE	SAME	Iquitos	3_40-49	SECONDARY	2	HOUSEHOLD	TWO	3	3	3	3	3	3	3	3	3	3	3	3	.	.	.	36	3	3	1	0
F	55	1	SECONDARY	5	RETIRED	SAME	Iquitos	4_50-59	SECONDARY	2	HOUSEHOLD	TWO	3	3	3	3	3	3	3	3	3	3	3	3	.	.	.	36	3	3	1	0
M	69	1	SECONDARY	5	RETIRED	SAME	Iquitos	5_gt60	SECONDARY	2	HOUSEHOLD	TWO	3	3	3	3	3	3	3	3	3	3	3	3	.	.	.	36	3	3	1	0
M	19	0	SECONDARY	5	UNQUALIFIED	SAME	Iquitos	1_18-29	SECONDARY	2	HOUSEHOLD	FIVE	3	3	3	3	3	3	3	3	3	3	3	3	3	3	3	36	3	3	1	0
F	49	1	SECONDARY	5	UNQUALIFIED	SAME	Iquitos	3_40-49	SECONDARY	2	HOUSEHOLD	FIVE	3	3	3	3	3	3	3	3	3	3	3	3	3	2	3	36	3	2.9333	1	0
M	58	1	SECONDARY	3	UNQUALIFIED	SAME	Iquitos	4_50-59	SECONDARY	2	HOUSEHOLD	TWO	3	3	3	3	3	3	3	3	3	3	3	3	.	.	.	36	3	3	1	0

## Sheet: Dictionary
VARIABLE	Definition
SEX	M=male; F=female
AGE	Age in years
OLD	1=34-78 years of age; 0= 18-34 years of age
N_EDU	Primary (grades 1-6); Secondary (grades 7-12, high school); technical (post high school but often trade oriented, nurse technician for example); University (includes any attendence of university or colleage)
YRS_STUDY	Provides the number of years studied, providing how far an individual went in each of the previous categories; primary (1-6); secondary (7-12); technical/University (13-18)
OCCUPATION	Occupation provided by person taking the test
TESTED_ON	Who the test was performed on: SAME (self testing); AD_family (adult family member); CH_family (family member < 18 years); FRIEND (friend or co-worker, or other person in health center)
SITE	Iquitos; Cambodia
agegrp	Age grouped into 18-29, 30-39; 40-49; 50-59; greater or equal to 60
N_EDU2	Primary (grades 1-6); Secondary (grades 7-12, high school); post-grad (TECHNICAL+UNIVERSITY)
N_EDU3	primary = 1, Secondary = 2, Post-grad = 3
TYPE	HOUSEHOLD = resident from the community; VHSW=community volunteer health worker
RDT	TWO=two-line; FIVE=five line
recognize_materials	Recognizes materials and lays them out on chuck pad appropriate (1=could not do it or need lots of help; 2=had some trouble or limited guidance; 3 = able to complete on their own)
locate_punc_site	Locate the puncture site for finger stick (1=could not do it or need lots of help; 2=had some trouble or limited guidance; 3 = able to complete on their own)
cleans_site	(1=could not do it or need lots of help; 2=had some trouble or limited guidance; 3 = able to complete on their own)
lancet_use	(1=could not do it or need lots of help; 2=had some trouble or limited guidance; 3 = able to complete on their own)
capillary_use	(1=could not do it or need lots of help; 2=had some trouble or limited guidance; 3 = able to complete on their own)
blood_collection	(1=could not do it or need lots of help; 2=had some trouble or limited guidance; 3 = able to complete on their own)
locates_well	(1=could not do it or need lots of help; 2=had some trouble or limited guidance; 3 = able to complete on their own)
transfers_blood	(1=could not do it or need lots of help; 2=had some trouble or limited guidance; 3 = able to complete on their own)
adds_buffer	(1=could not do it or need lots of help; 2=had some trouble or limited guidance; 3 = able to complete on their own)
waits_result	(1=could not do it or need lots of help; 2=had some trouble or limited guidance; 3 = able to complete on their own)
reads_result	(1=could not do it or need lots of help; 2=had some trouble or limited guidance; 3 = able to complete on their own)
marks_result	(1=could not do it or need lots of help; 2=had some trouble or limited guidance; 3 = able to complete on their own)
blood_to_tube	(1=could not do it or need lots of help; 2=had some trouble or limited guidance; 3 = able to complete on their own) - only for FIVE line test
add_blue_drops	(1=could not do it or need lots of help; 2=had some trouble or limited guidance; 3 = able to complete on their own) - only for FIVE line test
mix_draw	(1=could not do it or need lots of help; 2=had some trouble or limited guidance; 3 = able to complete on their own) - only for FIVE line test
CS	Competency score (sum of step scores)
Csavg12	Average competency score for the 12 steps common to both tests
CSAVG15	Average competency score for all 15 steps for 5 line test
cs4	1greater than equal 2.9; 0 = < 2.9
n_edu5	1=post-secondary; 0 = primary+secondary education
